# Supplementary material for: Early Life Antimicrobial Exposure: Impact on Clostridioides difficile Colonization in Infants
Source: Antibiotics (Basel). 2022 Jul 21;11(7):981. doi: 10.3390/antibiotics11070981 (PMC9311587; doi:10.3390/antibiotics11070981)
Supplement: Supplementary file 1 [file antibiotics-11-00981-s001.zip]

Archive with 1 entries (1 files):
- antibiotics-1788484-supplementary.pdf
